# Supplementary material for: Generation of allogeneic CAR-NKT cells from hematopoietic stem and progenitor cells using a clinically guided culture method
Source: Nat Biotechnol. 2024 May 14;43(3):329–44. doi: 10.1038/s41587-024-02226-y (PMC11919731; doi:10.1038/s41587-024-02226-y)
Supplement: Supplementary file 3 — Source data for Supplementary figures. [file 41587_2024_2226_MOESM3_ESM.xls]

## Sheet: Supplementary Figure 2
Supplementary Fig. 2d		Week(s)	AlloNKT	AlloBCAR-NKT	Allo15BCAR-NKT	Allo15CAR19-NKT	Allo15ECAR-NKT
		0	1	1	1	1	1
		2	285.75	325.15	326.75	240.63	220.65
		3	2071.69	3101.93	3675.94	3027.13	2747.09
		4	24860.2	36757.9	39957.4	46284.7	32553
		6	3.37726e+06	4.77044e+06	4.5092e+06	6.01007e+06	4.18144e+06
Supplementary Fig. 2e		αCD3/ αCD28 Ab	αGC/PBMCs	aAPC
		90.63	120.56	92.5
		84.63	94.56	192.98
		130.53	153.55	94.11
		127.54	74.62	179.05
		64.85
Supplementary Fig. 2e		Week(s)	Non-transduced HSPC					Transduced HSPC
		0	0.0001	0.0001	0.0001	0.0001	0.0001	0.0001	0.0001	0.0001	0.0001	0.0001
		1	0.00055	0.00025	0.00033	0.0006	0.00053	0.00353	0.00732	0.00281	0.00385	0.00642
		2	0.00583	0.00722	0.00946	0.00723	0.00574	0.01425	0.01294	0.01035	0.00952	0.01942
		3	0.02535	0.02752	0.03224	0.03513	0.03721	0.12942	0.18422	0.18942	0.10245	0.14221
		4	0.07335	0.09052	0.10237	0.08375	0.09246	1.25352	1.62744	1.87295	1.92415	1.48325
		5	0.27413	0.31954	0.36295	0.42942	0.37242	82.784	97.3013	189.368	132.524	120.435
		6	0.76742	0.95593	2.63294	0.92841	1.04923	189.391	216.437	558.324	495.346	401.391

## Sheet: Supplementary Figure 5
Supplementary Fig. 5b			AlloBCAR-NKT			Allo15BCAR-NKT			AlloBCAR-NKT + αGC			Allo15BCAR-NKT + αGC
		0	0.899596	0.942049	1.15836	0.999412	0.990599	1.00999	1.02813	1.03479	0.937084	1.09056	1.09056	0.818882
		3	1.49942	1.49355	2.29841	1.39935	2.42452	2.99122	5.38824	4.59966	6.39467	10.2884	6.38866	7.35632
		5	0.68426	1.30141	1.33024	4.58825	5.28943	2.38455	16.5828	13.5038	15.9341	28.5825	20.5925	22.3836
		7	0.114216	0.562953	0.152252	4.04155	5	6.20629	45.2445	40.678	33.6304	45.034	60.3451	89.287
Supplementary Fig. 5c	AlloBCAR-NKT, - αGC	AlloBCAR-NKT, + αGC	Allo15BCAR-NKT, - αGC	Allo15BCAR-NKT, + αGC
	0.114216	45.2445	4.04155	45.034
	0.562953	40.678	5	60.3451
	0.152252	33.6304	6.20629	89.287
Supplementary Fig. 5d
IFN-g	AlloBCAR-NKT, - αGC	AlloBCAR-NKT, + αGC	Allo15BCAR-NKT, - αGC	Allo15BCAR-NKT, + αGC
	1.24104	3084.39	2.5723	2790.2
	0.486201	2789.29	4.85974	3183.62
	0.114216	2567.09	4.04155	2898.91
TNF-a	AlloBCAR-NKT, - αGC	AlloBCAR-NKT, + αGC	Allo15BCAR-NKT, - αGC	Allo15BCAR-NKT, + αGC
	1.40285	318.373	0.194255	269.796
	2.10195	298.912	3.28825	308.13
	0.292415	286.779	4.10288	279.891
IL-4	AlloBCAR-NKT, - αGC	AlloBCAR-NKT, + αGC	Allo15BCAR-NKT, - αGC	Allo15BCAR-NKT, + αGC
	0.824194	0.430802	0.572943	0.127922
	0.486201	0.213879	0.859739	1.28836
	0.114216	0.25672	0.041552	0.289891
IL-17A	AlloBCAR-NKT, - αGC	AlloBCAR-NKT, + αGC	Allo15BCAR-NKT, - αGC	Allo15BCAR-NKT, + αGC
	2.79214	3.04083	2.57248	2.01792
	2.01105	2.13879	2.85974	2.88362
	2.11416	2.56713	2.04155	2.89891
Supplementary Fig. 5e	AlloBCAR-NKT, - αGC	AlloBCAR-NKT, + αGC	Allo15BCAR-NKT, - αGC	Allo15BCAR-NKT, + αGC
	1.94825	24.482	2.18894	746.378
	0.588325	55.932	3.38205	518.362
	0.018842	25.2492	4.92841	898.913

## Sheet: Supplementary Figure 7
Supplementary Fig. 7f
	Tumor only	NKT	NKT + IgG 1	NKT + NKG2D	NKT + DNAM-1	NKT + NKG2D + DNAM-1
Allo15BCAR-NKT	1.22453	0.442282	0.339832	0.665471	0.775673	0.879353
	0.988852	0.43397	0.433928	0.557417	0.791719	0.795684
	1.10049	0.35085	0.392297	0.627914	0.636048	0.985024
AlloBCAR-NKT	1.00894	0.138864	0.243489	0.436638	0.401928	0.753003
	1.0224	0.237876	0.31335	0.403886	0.485739	0.763774
	0.973999	0.342825	0.334831	0.499385	0.484936	0.783894
AlloNKT	0.954723	0.365722	0.261778	0.600808	0.68602	0.995841
	0.976255	0.271677	0.269156	0.685561	0.682288	1.08033
	1.04088	0.361668	0.370056	0.582419	0.754271	0.910502
	1.02814	0.367812	0.369563	0.581604	0.583198	0.879603
Supplementary Fig. 7g
CD69	PBMC-T	PBMC-T	BCAR-T	BCAR-T	AlloNKT	AlloNKT	Allo15BCAR-NKT	Allo15BCAR-NKT
	MM-FG	No MM-FG	MM-FG	No MM-FG	MM-FG	No MM-FG	MM-FG	No MM-FG
	674	1211	456	1022	1283	3756	1424	4013
	575	867	754	757	1433	4221	1253	4232
	633	635	788	855	1321	3822	1421	4132
Perforin	PBMC-T	PBMC-T	BCAR-T	BCAR-T	AlloNKT	AlloNKT	Allo15BCAR-NKT	Allo15BCAR-NKT
	MM-FG	No MM-FG	MM-FG	No MM-FG	MM-FG	No MM-FG	MM-FG	No MM-FG
	432	543	524	643	493	1849	394	2064
	443	454	643	543	455	1628	203	2194
	452	633	455	754	644	1671	320	2201
IFN-g	PBMC-T	PBMC-T	BCAR-T	BCAR-T	AlloNKT	AlloNKT	Allo15BCAR-NKT	Allo15BCAR-NKT
	MM-FG	No MM-FG	MM-FG	No MM-FG	MM-FG	No MM-FG	MM-FG	No MM-FG
	58.6833	59.5344	15.4939	305.385	39.2445	687.533	19.5883	1029.38
	35.4933	23.8483	12.3355	334.284	23.4233	789.534	40.5433	1120.39
	14.4933	20.4923	20.4245	384.491	13.5244	895.523	24.3243	920.313

## Sheet: Supplementary Figure 10
Supplementary 10c			BCAR-T				AlloBCAR-NKT				Allo15BCAR-NKT
		0:1	1.04063	1.01573	0.901704	1.04194	1.04063	1.01573	0.901704	1.04194	1.04063	1.01573	0.901704	1.04194
		1:1	0.837484	0.770642	0.989515	0.925295	0.302752	0.344692	0.214941	0.25557	0.200524	0.289646	0.302752	0.27654
		2:1	0.739187	0.756225	0.609436	0.82962	0.133683	0.0694627	0.0314548	0.138925	0.0432503	0.0865007	0.111402	0.0432503
		5:1	0.214941	0.583224	0.448231	0.31848	0.0406291	0.068152	0.017038	0.0196592	0.017038	0.0222805	0.0288335	0.0131062
		10:1	0.200524	0.321101	0.140236	0.1481	0.017038	0.00131062	0.00262123	0.00524246	0	0.00655308	0.00262123	0.00262123

## Sheet: Supplementary Figure 12
Supplementary Fig. 12e		LT-HSC-NKT	LT-HSC+NKT	ST-HSC-NKT	ST-HSC+NKT	MPP-NKT	MPP+NKT
		1.05233	0.942307	0.960793	1.15908	0.977273	1.14242
		1.05066	1.09537	1.03831	0.964398	1.02424	1.03939
		0.942307	1.09537	0.960793	1.03831	1.03939	0.960606
		0.954702	1.07851	1.04011	1.00406	0.959091	1.03939
Supplementary Fig. 12j		LT-HSC-NKT	LT-HSC+NKT	ST-HSC-NKT	ST-HSC+NKT	MPP-NKT	MPP+NKT
		0.957672	0.998236	0.979702	1.04105	0.931536	1.02642
		0.996473	1.03527	1.0194	1.01759	0.866846	1.05229
		1.01411	1.05291	1.03924	0.963464	1.05013	0.955256
		1.03175	0.982363	0.96166	1.04285	1.15148	0.933693

## Sheet: Supplementary Figure 14
Supplementary Fig. 14b	NA	PBMC-T+PBMC 1	PBMC-T+PBMC 2	PBMC-T+PBMC 3	PBMC-T+PBMC 4	PBMC-T+PBMC 5	NA	PBMC-NKT+PBMC 1	PBMC-NKT+PBMC 2	PBMC-NKT+PBMC 3	PBMC-NKT+PBMC 4	PBMC-NKT+PBMC 5	NA	AlloNKT+PBMC 1	AlloNKT+PBMC 2	AlloNKT+PBMC 3	AlloNKT+PBMC 4	AlloNKT+PBMC 5
	12.5337	324.324	164.346	430.525	166.435	243.422	4.34643	13.4323	22.5435	15.4347	4.6545	13.3523	2.43235	2.45356	12.4344	18.5665	17.4564	15.2452
	2.43222	336.435	225.435	463.347	186.467	226.246	12.3423	3.23533	17.5458	7.54577	2.43564	11.2442	4.34663	16.3557	16.4355	22.6435	2.4325	4.4534
	11.5322	404.525	253.576	367.546	193.524	264.347	5.34654	25.4346	13.5247	5.63575	8.56856	3.4135	13.2352	21.5236	16.4333	19.5755	25.3245	6.3463
Supplementary Fig. 14e	PBMC1	PBMC-T	PBMC-NKT	AlloNKT
	2.40445	503.536	468.355	104.324
	3.24245	553.634	502.453	143.235
	1.21345	406.547	299.464	153.252
Supplementary Fig. 14g	PBMC-T D0	PBMC-T D1	PBMC-NKT D0	PBMC-NKT D1	AlloNKT D0	AlloNKT D1
	0.966443	0.344519	0.969679	0.460279	1.05128	0.956608
	0.995526	0.36689	1.02608	0.480291	1.04931	0.936884
	1.03803	0.257271	1.00425	0.478472	0.899408	0.984221
Supplementary Fig. 14h	PBMC-T	PBMC-NKT	AlloNKT
	34.32	18.23	1.53
	22.53	13.24	1.22
	21.42	16.43	3.33
	26.43	22.43	0.66
	15.63	24.32	1.23

## Sheet: Supplementary Figure 15
Supplementary Figure 15b		Vehicle			aGC
	0	1	1	1	1	1	1
	3	1.24	1.27	1.16	6.76	6.88	7.23
	5	0.48	0.39	1.02	19.3	23.13	22.64
	7	0.11	0.16	0.23	52.46	58.34	62.25
Supplementary Figure 15c
IFN-r	Vehicle	αGC
	1.24	3084.25
	0.49	3289.63
	0.11	2567.03
TNF-a	1.28	318.37
	0.23	298.91
	0.12	286.78
IL-2	0.79	64.12
	0.01	72.16
	0.11	73.53
IL-4	0.82	0.64
	0.47	0.52
	0.17	0.26
IL-17A	2.79	4.04
	2.01	2.13
	2.11	3.57
Supplementary Figure 15c		PBMC-T				CAR19-T				Allo15CAR19-NKT					Raji-CD1d-FG+aGC		PBMC-T				CAR19-T				Allo15CAR19-NKT
Raji-FG	0:1	1.0324	1.02052	0.968683	0.978402	1.0324	1.02052	0.968683	0.978402	1.0324	1.02052	0.968683	0.978402			0:1	0.989912	0.93947	0.991173	1.07945	0.989912	0.93947	0.991173	1.07945	0.989912	0.93947	0.991173	1.07945
	0.2:1	1.12203	1.03348	0.965443	1.19114	0.523758	0.384449	0.454644	0.272138	0.423326	0.238661	0.111231	0.150108			0.2:1	0.994956	1.06431	1.02144	1.03405	0.370744	0.346784	0.220681	0.408575	0.0126103	0.0290038	0.00252207	0.0176545
	0.5:1	1.12203	1.05616	0.966523	0.978402	0.213823	0.0842333	0.112311	0.11879	0.0313175	0.0485961	0.0961123	0.111231			0.5:1	1.06431	1.07945	1.00631	1.06431	0.155107	0.21942	0.107188	0.204288	0.0529634	0.00126103	0.0037831	0.00882724
	1:1	1.19006	1.12203	0.964363	1.03132	0.0140389	0.0442765	0.0161987	0.00971922	0.0107991	0.00647948	0.0367171	0.00863931			1:1	1.07945	1.11602	0.95082	0.988651	0.0807062	0.0920555	0.0290038	0.0189155	0.0264817	0.0290038	0.00252207	0
	2:1	1.17927	0.982721	1.07019	1.19006	0.0485961	0.024838	0.00323974	0.00215983	0	0.00107991	0.024838	0.012959			2:1	1.16393	1.15132	1.12989	1.00757	0.0163934	0.00504414	0.0441362	0.0037831	0.00126103	0.00504414	0.00630517	0
Raji-CD1d-FG		PBMC-T				CAR19-T				Allo15CAR19-NKT					Naml6-FG		PBMC-T				CAR19-T				Allo15CAR19-NKT
	0:1	1.06105	0.962149	0.970696	1.00611	1.06105	0.962149	0.970696	1.00611	1.06105	0.962149	0.970696	1.00611			0:1	1.03191	0.958202	1.08944	0.920449	1.03191	0.958202	1.08944	0.920449	1.03191	0.958202	1.08944	0.920449
	0.2:1	1.06105	1.08425	1.10623	1.12576	0.581197	0.724054	0.675214	0.581197	0.28083	0.26862	0.213675	0.338217			0.2:1	1.05348	1.11461	1.1164	1.10022	0.760449	0.578876	0.456629	0.634607	0.418876	0.312809	0.280449	0.364944
	0.5:1	1.25885	1.10745	1.21734	1.0928	0.25641	0.225885	0.163614	0.0952381	0.235653	0.0683761	0.042735	0.034188			0.5:1	1.12	1.16135	1.02112	1.12	0.379326	0.273258	0.113258	0.330787	0.0611236	0.115056	0.00719101	0.028764
	1:1	1.15385	1.09646	1.13919	1.26252	0.014652	0.029304	0.030525	0.114774	0.015873	0.002442	0.00732601	0.00976801			1:1	1.13978	1.21169	1.01573	1.04989	0.115056	0.21573	0.131236	0.0485393	0.115056	0.00179775	0.00719101	0.0413483
	2:1	0.98779	1.17216	1.26007	1.19414	0.015873	0.004884	0.00610501	0.023199	0	0	0.014652	0.002442			2:1	0.837753	1.15775	1.17393	0.956404	0.021573	0.00719101	0.00179775	0.00719101	0.00539326	0.00539326	0.0251685	0
Supplementary Figure 15j		Vehicle						CAR19-T						Allo15CAR19-NKT
	3	0.001	0.00111	0.000985	0.00131	0.0018		0.0013	0.0011	0.00133	0.00114	0.00184		0.001222	0.00123	0.00131	0.00115	0.00101	0.00131
	9	0.00205	0.000519	0.00261	0.0028	0.000861		0.000689	0.000599	0.00108	0.000737	0.00258		0.000752	0.000802	0.000763	0.000681	0.00068	0.000764
	14	0.012	0.0372	0.0716	0.0782	0.055		0.00342	0.00123	0.00121	0.000123	0.00231		0.00128	0.0011	0.00125	0.00122	0.0011	0.00145
	16	0.0765	0.125	0.0967	0.0491	0.0124		0.00523	0.000634	0.00472	0.00283	0.00124		0.00112	0.00114	0.000698	0.000612	0.000513	0.000672
	21	1.88	1.68	0.674	0.954	0.752		0.00795	0.000907	0.0163	0.00112	0.00186		0.00142	0.00129	0.00118	0.000944	0.0011	0.00116
	23	3.17	5.02	2.63	2.39	1.65		0.00091	0.00994	0.0377	0.000631	0.00249		0.00316	0.00416	0.00112	0.00107	0.00107	0.0025
	28							0.204	0.00204	0.267	0.00188	0.00521		0.00689	0.00549	0.00664	0.00486	0.00465	0.00322
	32							0.421	0.00142	1.521	0.000731	0.00319		0.00322	0.00187	0.00346	0.00388	0.00587	0.0036
	37							1.43	0.683	0.72402	3.48	0.628		0.00328	0.00144	0.00135	0.00927	0.00254	0.003
	44													0.275	0.156	0.00147	0.00143	0.00135	0.00327
	54													1.23	0.0013	0.00477	0.00287	0.00247	0
Supplementary Figure 15k
		Vehicle	CAR19-T	Allo15CAR19-NKT
	23	1
	24	1
	24	1
	26	1
	27	1
	38		1
	38		1
	42		1
	45		1
	52		1
	54			1
	62			1
	80			0
	80			0
	80			0
	80			0

## Sheet: Supplementary Figure 16
Supplementary Fig. 16 d
T98G-FG		PBMC-T				GD2.CAR-T				Allo15GD2.CAR-NKT
	0:1	0.93569	0.94928	1.02717	1.08786	0.93569	0.94928	1.02717	1.08786	0.93569	0.94928	1.02717	1.08786
	0.2:1	1.08786	0.99819	0.93659	0.94565	0.87228	0.66848	0.60145	0.76359	0.58514	0.42301	0.66576	0.31159
	0.5:1	0.84239	0.90127	0.94475	1.02717	0.58605	0.67482	0.4837	0.68207	0.31884	0.2183	0.12862	0.18207
	1:1	0.76902	0.85145	1.09058	0.99909	0.47283	0.48188	0.42301	0.22826	0.12138	0.04801	0.10236	0.1567
	2:1	0.93569	1.09058	0.75091	0.86232	0.28442	0.12138	0.05707	0.04167	0.04801	0.0317	0.01268	0.05616
	5:1	0.99909	0.82428	0.90036	0.76178	0.02174	0.11232	0.06612	0.04167	0.01178	0.00362	0.00996	0.00362
HEP3B-FG		PBMC-T				GPC3.CAR-T				Allo15GPC3.CAR-NKT
	0:1	0.9688	1.06766	0.93543	1.02811	0.9688	1.06766	0.93543	1.02811	0.9688	1.06766	0.93543	1.02811
	0.2:1	1.02811	1.09855	1.04047	1.16157	0.81186	0.68211	0.61291	0.78344	0.43126	0.26444	0.38678	0.23849
	0.5:1	0.90083	1.05283	0.91813	0.86871	0.52271	0.48811	0.52023	0.66206	0.15323	0.06426	0.04449	0.04449
	1:1	1.03676	0.85635	1.15663	1.15292	0.18783	0.25209	0.17053	0.21501	0.01483	0.00371	0.1038	0.00865
	2:1	0.87983	1.02441	1.20358	1.02935	0.0519	0.06426	0.03089	0.01977	0	0.00618	0.00247	0.00371
	5:1	0.97003	1.05406	0.91196	0.91937	0.00618	0.00247	0.00865	0.01483	0.00124	0.00371	0.00494	0.00865
U87MG-EGFRvIII-FG		T				EGFRCAR-T				Allo15ECAR-NKT
	0:1	0.846868	1.11438	1.06138	0.977377	0.924895	1.05941	0.969114	1.04658	1.08656	1.08782	0.91659	0.90903
	0.1:1	1.02298	1.17206	1.07093	1.12249	0.878987	0.930211	1.05316	1.02042	0.74536	0.54391	0.42178	0.43437
	0.2:1	1.08373	1.31969	1.17116	1.09401	0.74211	0.917806	0.977553	0.902785	0.66981	0.40919	0.66981	0.14353
	0.5:1	1.07454	1.38026	1.20397	1.24434	0.613333	0.753586	0.646414	0.741435	0.40793	0.27825	0.16494	0.23292
	1:1	0.999009	1.25642	1.14123	1.2027	0.436793	0.501097	0.71443	0.460759	0.05288	0.32232	0.04029	0.17123
	2:1	0.992339	1.02019	1.13889	1.25714	0.300084	0.143122	0.195612	0.281013	0.06547	0.04407	0.03022	0.03022
	5:1	1.03794	1.14953	1.14844	1.25931	0.04135	0.076456	0.066329	0.107004	0.01763	0.02014	0.0277	0.01889

## Sheet: Supplementary Figure 17
Supplementary Fig. 17c	0	5	10	25	50
	270000	19000	2000	0	0
	230000	22000	3000	0	0
	240000	60000	6790	0	0
	250000	10000	10000	0	0
Supplementary Fig. 17f
		GCV					Vehicle
	0	3310000	3560000	674000			2200000	2740000	2340000	3800000	3280000
	3	1300000	1860000	1910000			2000000	2680000	1910000	1680000	2410000
	7	1520000	2380000	2590000			838000	2450000	3860000	4030000	539000
	10	14300000	12700000	12900000			6710000	1180000	11700000	8230000	14200000
	13	11900000	9360000	8110000			22200000	1120000	19200000	26000000	26100000
	17	2020000	1500000	1200000			24200000	27100000	19700000	21900000	12900000
	20	1120000	804000	2640000			17500000	4680000	32700000	21500000	12000000
	23	1300000	1060000	1780000			6830000	12100000	8600000	6470000	13900000
	27	1350000	1050000	1820000			3750000	8630000	2980000	10700000	11900000
	30	1090000	889000	1360000			6250000	6630000	5200000	6130000	2430000
Supplementary Fig. 17g
	Vehicle	GCV
	24200000	2020000
	27100000	1500000
	19700000	1200000
	21900000
	12900000
