# Supplementary material for: Generation of allogeneic CAR-NKT cells from hematopoietic stem and progenitor cells using a clinically guided culture method
Source: Nat Biotechnol. 2024 May 14;43(3):329–44. doi: 10.1038/s41587-024-02226-y (PMC11919731; doi:10.1038/s41587-024-02226-y)
Supplement: Supplementary file 4 — Statistical source data. [file 41587_2024_2226_MOESM4_ESM.xls]

## Sheet: Sheet1
Fig. 1c	AlloNKT	AlloBCAR-NKT	Allo15BCAR-NKT	Allo15CAR19-NKT	Allo15GD2.CARCAR-NKT	Allo15GPC3.CARCAR-NKT	Allo15ECAR-NKT
	3208900	1893700	8278400	4043000	4274000	4947200	3287400
	8762500	5380000	9730100	5073000	3284300	5376500	2981400
	6880000	7330000	7939300	4530000	7374600	3194700	8365800
	1640300	6829400	7820600	2849300		5273600	5387500
	2393500	5603900	6792400	4279400
	5379700	6739200	3431500	6327900
			4280000	8357500
			2378200	4238200
			7139600	3237900
