# Supplementary material for: Generation of allogeneic CAR-NKT cells from hematopoietic stem and progenitor cells using a clinically guided culture method
Source: Nat Biotechnol. 2024 May 14;43(3):329–44. doi: 10.1038/s41587-024-02226-y (PMC11919731; doi:10.1038/s41587-024-02226-y)
Supplement: Supplementary file 5 — Statistical source data. [file 41587_2024_2226_MOESM5_ESM.xls]

## Sheet: Sheet1
Fig. 2e	NT	PBMC-T	BCAR-T	AlloNKT	AlloBCAR-NKT	Allo15BCAR-NKT
	0.973129	0.998464	0.525144	0.460653	0.0460653	0.0276392
	0.904031	0.905182	0.419194	0.411516	0.0115163	0.00230326
	1.12284	1.29981	0.648369	0.253359	0.0253359	0.0115163
Fig. 2i		PBMC-T				BCAR-T				AlloNKT				Allo15BCAR-NKT
MM-FG	0:1	0.988287	0.978038	1.03075	1.00293	0.988287	0.978038	1.03075	1.00293	0.988287	0.978038	1.03075	1.00293	0.988287	0.978038	1.03075	1.00293
	1:1	1.00146	0.960469	1.08346	1.02782	0.414348	0.7694	0.642753	0.430454	0.991215	0.66325	0.695461	0.762811	0.149341	0.282577	0.322108	0.203514
	2:1	1.1347	1.0571	1.00439	1.02928	0.152269	0.122987	0.374231	0.15959	0.721816	0.657247	0.780381	0.542606	0.0863836	0.0468521	0.0219619	0.146413
	5:1	1.10542	0.992679	1.09078	0.884334	0.0175695	0.140556	0.0424597	0.045388	0.300146	0.579649	0.33675	0.218155	0.0146413	0.0102489	0.079063	0.0175695
	10:1	1.10395	1.02343	1.02928	1.08785	0.00146413	0.0175695	0.0131772	0.00732064	0.476135	0.375695	0.29429	0.130307	0.00292826	0	0	0.00439239
MM-FG-CD1d		PBMC-T				BCAR-T				AlloNKT				Allo15BCAR-NKT
	0:1	1.04465	1.03414	0.920922	1.00029	1.04465	1.03414	0.920922	1.00029	1.04465	1.03414	0.920922	1.00029	1.04465	1.03414	0.920922	1.00029
	1:1	1.04581	1.02364	1.11818	1.12635	0.808871	0.658302	0.532244	0.620951	1.0073	0.797199	0.775022	0.908083	0.374672	0.193755	0.257952	0.165743
	2:1	0.896411	1.14036	1.11351	0.999125	0.377006	0.296469	0.528742	0.375839	0.661803	1.00963	0.659469	0.791363	0.152903	0.0385177	0.0186752	0.0408521
	5:1	1.00963	1.13802	1.05515	1.04931	0.226437	0.0373505	0.151736	0.0606945	0.47972	0.437701	0.775022	0.426029	0.0747009	0.0373505	0.017508	0.00817041
	10:1	1.00963	1.16137	1.00963	1.13802	0.0618617	0.0373505	0.0478553	0.0163408	0.178582	0.591392	0.378173	0.379341	0.00583601	0.0023344	0	0.00700321
MM-FG-CD1d+aGC		PBMC-T				BCAR-T				AlloNKT				Allo15BCAR-NKT
	0:1	0.998186	0.989894	0.980565	1.03136	0.998186	0.989894	0.980565	1.03136	0.998186	0.989894	0.980565	1.03136	0.998186	0.989894	0.980565	1.03136
	1:1	0.953615	1.07178	1.1433	0.953615	0.668567	0.762892	0.576315	0.491319	0.409432	0.304742	0.666494	0.264317	0.105727	0.0653019	0.0124385	0.0124385
	2:1	0.887277	0.939103	1.07178	1.24488	0.484063	0.657165	0.545219	0.277792	0.138896	0.342058	0.438456	0.220783	0.00621923	0.00414615	0	0.00207308
	5:1	1.08007	0.96398	0.88935	1.24488	0.1078	0.211454	0.241513	0.0715211	0.0539	0.0248769	0.118165	0.0176211	0.013475	0.00621923	0.00932884	0.00414615
	10:1	1.1433	0.953615	0.914226	0.977455	0.013475	0.0476808	0.0259135	0.0259135	0.00518269	0.0331692	0.0642653	0.013475	0	0.00518269	0.00518269	0.00207308
KOMM-FG		PBMC-T				BCAR-T				AlloNKT				Allo15BCAR-NKT
	0:1	1.04221	1.00366	1.04354	0.910602	1.04221	1.00366	1.04354	0.910602	1.04221	1.00366	1.04354	0.910602	1.04221	1.00366	1.04354	0.910602
	1:1	1.16849	1.00366	1.03024	1.12197	0.977069	1.04221	0.870721	1.04221	0.91326	1.13659	1.01562	0.841476	0.749751	1.00631	0.707212	0.606181
	2:1	0.869392	1.14988	1.2549	1.06952	0.869392	0.778996	0.885344	1.12197	0.882685	0.763044	0.693918	0.615487	0.574277	0.764374	0.763044	0.442805
	5:1	1.01695	1.04885	0.849574	1.14294	0.725823	0.63011	1.01562	0.895979	0.54769	0.42672	0.579595	0.362911	0.615487	0.382685	0.574277	0.62878
	10:1	0.841476	1.00366	1.03423	1.12197	0.869392	1.00233	0.721835	0.840146	0.323031	0.508541	0.454636	0.299103	0.42672	0.166168	0.241476	0.4666
Fig. 2l	Tumor only	NKT	NKT+isotype	NKT+anti-NKG2D	NKT+anti-DNAM-1	NKT+anti-NKG2D+anti-DNAM-1
	1.00369	0.385486	0.370726	0.669127	0.706888	0.824969
	0.97417	0.510086	0.564846	0.618327	0.672448	0.841328
	1.07257	0.551046	0.374047	0.667528	0.726568	0.785609
	0.949569	0.424846	0.429766	0.692128	0.636408	0.856089
Fig. 2n	PBMC-T	PBMC-T	BCAR-T	BCAR-T	AlloNKT	AlloNKT	Allo15BCAR-NKT	Allo15BCAR-NKT
	MM-FG	No MM-FG	MM-FG	No MM-FG	MM-FG	No MM-FG	MM-FG	No MM-FG
	0.7945	1.0123	0.8103	1.4925	0.8304	1.6435	1.0549	1.9319
	0.8956	1.2394	1.0343	1.7422	1.0311	1.5464	0.9402	2.2129
	1.0231	0.8503	1.1021	1.4825	1.1213	1.4463	1.1023	2.1491
Fig. 2l
Fig. 2n
