# Supplementary material for: Generation of allogeneic CAR-NKT cells from hematopoietic stem and progenitor cells using a clinically guided culture method
Source: Nat Biotechnol. 2024 May 14;43(3):329–44. doi: 10.1038/s41587-024-02226-y (PMC11919731; doi:10.1038/s41587-024-02226-y)
Supplement: Supplementary file 6 — Statistical source data. [file 41587_2024_2226_MOESM6_ESM.xls]

## Sheet: Sheet1
Fig. 3d		Vehicle										Allo15BCAR-NKT										BCAR-T										AlloBCAR-NKT
	2	1.30083e+06	1.09271e+06	1.14984e+06	1.21336e+06	1.43984e+06	1.34214e+06	1.47431e+06	1.66881e+06	1.92909e+06	2	799040	2.89761e+06	4.56305e+06	10754859	1.12166e+06	4523618	1.05828e+06	1.19566e+06	1.18949e+06	1.26134e+06	2	1.20983e+06	1.4739e+06	1.38247e+06	1.48113e+06	1.79006e+06	1.19666e+06	1.20941e+06	1.29496e+06	1.27634e+06	1.76621e+06	2	1154535	1.31939e+06	1.27101e+06	1.09823e+06	1.59768e+06	1227264	1.83696e+06	1.83299e+06	1.65882e+06	2249984
	17	17203488	10940587	6.78319e+06	10183574	2.24769e+06	1.53949e+06	1.37881e+06	1.77785e+06	2.11525e+06	17	342292	6.82398e+06	2.43603e+06	4.84759e+06	353458	3.64474e+06	1.47619e+06	1755443	1.57221e+06	836473	17	1.77638e+06	1.05746e+06	1056278	336559	1.5186e+06	1.9193e+06	361288	1.26046e+06	1.20184e+06	1.69482e+06	17	3.42292e+06	6.82398e+06	2.43603e+06	3.64474e+06	4.84759e+06	20440256	37874176	2.28892e+06	36795948	26317840
	23	100000000	101000000	47799316	1.60675e+06	197000000	155000000	163000000	282000000	292000000	23	629918	1.67075e+06	3.5449e+06	1.59393e+06	2.03821e+06	1.2486e+06	1.3445e+06	1.16001e+06	1.9322e+06	1.64918e+06	23	4.17432e+06	3.29647e+06	1.20439e+06	1.45873e+06	6.24772e+06	1258365	1.45013e+06	1500422	1.84551e+06	1.92384e+06	23	20076612	3.46656e+06	11046395	10381326	1.3298e+06	1.66639e+06	3.69643e+06	1917540	1.48566e+06	5.57898e+06
	27	192000000	167000000	149000000	159000000	289000000	368000000	188000000	471000000	270000000	27	1.47439e+06	2.98169e+06	1.13258e+06	1.3448e+06	1.93135e+06	1.38738e+06	1.95422e+06	3.94225e+06	1.95831e+06	2.98424e+06	27	5.58173e+06	2.43567e+06	1.11836e+06	1.16662e+06	15279816	1.59562e+06	1.67872e+06	2.09234e+06	1.47248e+06	248354	27	38825428	9432635	19982648	24928998	29439454	1.86135e+06	2.90522e+06	1.62073e+06	1.04411e+06	7.21417e+06
	32	465000000	487000000	332000000	186000000	1210000000	670000000	709000000	2630000000	1140000000	32	1.1829e+06	17274118	1.37042e+06	1.6786e+06	1.9424e+06	1.35824e+06	1.28533e+06	1.13953e+06	1.84325e+06	2.93552e+06	32	5.08374e+06	4973695	1.62686e+06	1.46461e+06	53236008	2.04382e+06	4.06725e+06	2.62519e+06	10275139	13942845	32	136000000	134000000	26149132	91144544	124000000	2.29204e+06	3.95315e+06	6484624	2.88387e+06	25121498
	35	2170000000	721000000	668000000	1680000000	1910000000	2580000000	852000000	8610000000	1550000000	35	89517616	10255923	2.11559e+06	1.22935e+06	1.94321e+06	1.63829e+06	5.53264e+06	4.96347e+06	3.82754e+06	3.92774e+06	39	4.13467e+06	61181784	4.41084e+06	2.82199e+06	494000000	4.86521e+06	23682338	12020914	101000000	528000000	35	572000000	220000000	113000000	51256652	411000000	3.82403e+06	6.29412e+06	15187171	5.1009e+06	42449412
	39	7100000000	9030000000	5230000000	4210000000	8380000000	7270000000	8870000000			39	1.53146e+06	26502072	1.41615e+06	1.66406e+06	2.98524e+06	1.27446e+06	2.49245e+06	2.98241e+06	1.39563e+06	2.94236e+06	45	2.78503e+06	31674134	3.17589e+06	2.89741e+06	1220000000	2.52618e+07	164000000	47607832	705000000		39	810000000	765000000	795000000	245000000	942000000	54983120	104342200	217000000	6.83729e+06	102000000
	45										45	1.26977e+06	88246904	1.42196e+06	1.94331e+06	1.05934e+06	1.39645e+06	3.40644e+06	2.09835e+06	229463	1.94425e+06	52	2.94148e+06	48667328	116000000	1930000000	1350000000	208000000	5020000000				45	484000000	1390000000	1550000000	1890000000	1240000000	78000000	980000000	197000000	95000000	338000000
	52										52	5.77315e+06	505000000	9.24053e+06	1.89687e+06	4.92844e+06	1.93596e+06	2.98532e+06	2.92856e+06	1.09359e+06	1.99532e+06												52	2390000000	3210000000	7530000000	2230000000	1980000000	1260000000	1760000000	258000000	1770000000	2030000000
Fig. 3e		Vehicle	BCAR-T	Allo15BCAR-NKT	AlloBCAR-NKT
	37	1
	39	1
	41	1
	41	1
	41	1
	41	1
	45	1
	45	1
	48	1
	45		1
	47		1
	47		1
	57		1
	57		1
	57		1
	59		1
	60		1
	61		1
	62		1
	80			0
	80			0
	80			0
	80			0
	80			0
	80			0
	80			0
	80			0
	80			0
	80			0
	55				1
	56				1
	56				1
	57				1
	60				1
	60				1
	63				1
	63				1
	66				1
	66				1
Fig. 3i left		Allo15BCAR-NKT/FG					AlloBCAR-NKT/FG					BCAR-T/FG
	10	3300000	1500000	3430000	3260000		2290000	2920000	1860000	2170000		2560000	2320000	1430000
	16	11400000	8790000	5310000	6380000		13700000	9060000	6360000	5790000		8020000	6860000	13600000
	20	74600000	55600000	32200000	43700000		4580000	12400000	7310000	11500000		6570000	13500000	7940000
	24	643000000	583000000	264000000	438000000		2080000	1560000	1370000	1840000		1940000	1850000	1750000
	30	687000000	514000000	217000000	398000000		1860000	1450000	1050000	1460000		1630000	1270000	1250000
	36	484000000	418000000	224000000	357000000		1980000	1480000	1990000	1200000		1380000	1580000	2440000
	38	289000000	347000000	191000000	248000000		1230000	1040000	1460000	1330000		1950000	1300000	6360000
	41	308000000	436000000	111000000	198000000		1470000	1940000	3270000	1290000		1630000	2330000	17300000
	48	178000000	370000000	117000000	248000000		2080000	1560000	1370000	1550000		1620000	5990000	78300000
	56	284000000	150000000	74900000	74800000		1630000	1270000	1250000	2740000		61700000	26000000	18100000
	62	20800000	148000000	62400000	112000000		1860000	1450000	1050000	1400000		57300000	192000000	120000000
	70	12800000	7360000	9460000	6470000							510000000	320000000	251000000
	75	8260000	4580000	7710000	5980000
Fig. 3i right		BCAR-T/FG				AlloBCAR-NKT/FG
	10	2560000	2320000	1430000		2290000	2920000	1860000	2170000
	11	2700000	2040000	2260000		3020000	2180000	2200000	2010000
	14	4780000	5270000	4470000		4260000	7460000	3590000	2590000
	16	8020000	6860000	13600000		13700000	9060000	6360000	5790000
	20	6570000	13500000	7940000		4580000	12400000	7310000	11500000
	22	4280000	4940000	7180000		6610000	8520000	7690000	4430000
	23	3250000	3810000	7250000		7640000	2450000	1000000	1130000
	24	1940000	1850000	1750000		2080000	1560000	1370000	1840000
	30	1630000	1270000	1250000		1860000	1450000	1050000	1460000
Fig. 3k
BCAR-T/FG
Day17	BM	Liver	Lung		Day 70	BM	Liver	Lung
	39.22	7.33	34.63			29.66	23.52	32.04
	37.44	15.22	20.44			30.22	19.43	33.55
	31.77	10.53	23.33			22.53	30.32	41.42
AlloBCAR-NKT
Day17	BM	Liver	Lung
	30.55	5.24	30.64
	40.22	7.44	29.24
	38.52	10.33	35.33
	36.32	6.33	30.63
Allo15BCAR-NKT/FG
Day17	BM	Liver	Lung		Day 70	BM	Liver	Lung
	59.87	14.6	11.53			73.25	8.53	12.8
	63.54	16.33	16.33			79.32	6.43	11.55
	55.35	15.78	13.64			60.33	8.44	10.64
	50.22	19.52	10.43			66.43	10.65	6.33
Day 24	BM	Liver	Lung
	49.53	12.45	20.44
	55.32	15.33	26.44
	50.66	13.22	21.44
	62.52	14.4	19.42
