# Supplementary material for: Generation of allogeneic CAR-NKT cells from hematopoietic stem and progenitor cells using a clinically guided culture method
Source: Nat Biotechnol. 2024 May 14;43(3):329–44. doi: 10.1038/s41587-024-02226-y (PMC11919731; doi:10.1038/s41587-024-02226-y)
Supplement: Supplementary file 7 — Statistical source data. [file 41587_2024_2226_MOESM7_ESM.xls]

## Sheet: Sheet1
Fig. 4d		1	2	3	4	5
BCAR-T	0	36.3541	29.3896	5.83176	10.6986	17.726
BCAR-T	28	63.7445	9.75413	14.3491	12.0717	0.080613
BCAR-T	35	67.35	2.78377	1.0574	14.5878	14.221
AlloBCAR-NKT	0	79.5869	12.7724	0.025342	7.23517	0.380132
AlloBCAR-NKT	28	4.52899	7.48792	59.8128	28.1401	0.030193
AlloBCAR-NKT	35	79.2085	4.90524	0.780379	12.5418	2.5641
Allo15BCAR-NKT	0	44.3024	18.7788	0.070998	35.9247	0.922968
Allo15BCAR-NKT	28	5.36183	39.2201	28.4214	26.9966	0
Allo15BCAR-NKT	35	72.4368	10.0755	1.57568	13.937	1.97514
Fig. 4e	BCAR-T	2	26.9638	AlloBCAR-NKT	2	7.84562	Allo15BCAR-NKT	2	41.4422
		3	39.6657		3	62.67		3	30.0317
		4	33.3705		4	29.4843		4	28.5261
Fig. 4g
Allo15BCAR-NKT				BCAR-T
IL-15	Memory	Effector	Exhaustion	IL-15	Memory	Effector	Exhaustion
8.98473	7.54717	6.81342	1.02916	-1.1403	-3.03321	-3.72499	-13.0617
Allo15BCAR-NKT				AlloBCAR-NKT
Effector	IL-15	Memory	Exhausted	Effector	IL-15	Memory	Exhausted
16.1142	9.86582	6.90608	1.1839	0	-5.92277	-2.69486	-2.89251
