# Supplementary material for: Generation of allogeneic CAR-NKT cells from hematopoietic stem and progenitor cells using a clinically guided culture method
Source: Nat Biotechnol. 2024 May 14;43(3):329–44. doi: 10.1038/s41587-024-02226-y (PMC11919731; doi:10.1038/s41587-024-02226-y)
Supplement: Supplementary file 8 — Statistical source data. [file 41587_2024_2226_MOESM8_ESM.xls]

## Sheet: Sheet1
Fig. 5f
	TAM		MDSC		Gran		B		NK		CD4 T		CD8 T
	NT	Allo15BCAR-NKT	NT	Allo15BCAR-NKT	NT	Allo15BCAR-NKT	NT	Allo15BCAR-NKT	NT	Allo15BCAR-NKT	NT	Allo15BCAR-NKT	NT	Allo15BCAR-NKT
	1.00513	0.120758	0.977622	0.142657	1.00752	1.17293	0.871493	0.909502	1.04246	0.871979	0.962822	0.960546	0.977791	0.911164
	1.04893	0.248619	1.02797	0.188811	0.924812	0.855639	1.17285	0.871493	0.893534	1.25996	0.983308	0.89909	1.02101	1.03721
	0.945935	0.0876085	0.994406	0.22042	1.06767	1.03835	0.955656	1.04525	1.06401	1.06401	1.05387	1.01062	1.0012	1.08223
Fig. 5k		DC	Granulocyte	MDSC	HSC	macrophage	monocyte	CRS
	Blank	4.45184	66.8529	6.04935	2.85171	12.8485	4.92712	2.02788
	NT	4.10898	43.2481	25.4025	2.12168	9.90389	5.69311	9.92426
	BCAR-T	2.45221	36.6068	24.8842	1.34417	19.6858	9.78611	5.24499
	Allo15BCAR-NKT	2.83463	75.0394	7.42084	2.21124	7.48059	2.64644	2.38767
Fig. 5q	Day 11			Day 13				Day 11			Day 13
IL-6	NT	BCAR-T	Allo15BCAR-NKT	NT	BCAR-T	Allo15BCAR-NKT		NT	BCAR-T	Allo15BCAR-NKT	NT	BCAR-T	Allo15BCAR-NKT
	0.13849	1.20348	0.320482	0.229491	2.4024	1.48749		2.3914	5.2964	1.2994	2.3299	8.5922	3.4882
	0.10402	1.13949	0.220395	0.0841394	2.48924	1.29414		1.3881	4.2935	2.2994	2.195	9.4594	4.2383
	0.08149	1.02919	0.290391	0.129419	2.49142	1.10341		1.3911	2.4013	1.3923	3.2922	7.3965	2.4002
	0.10339	1.24819	0.189492	0.0301941	2.39249	1.20414		2.2041	3.2935	1.2042	2.2913	5.6346	4.2945
