# Supplementary material for: Generation of allogeneic CAR-NKT cells from hematopoietic stem and progenitor cells using a clinically guided culture method
Source: Nat Biotechnol. 2024 May 14;43(3):329–44. doi: 10.1038/s41587-024-02226-y (PMC11919731; doi:10.1038/s41587-024-02226-y)
Supplement: Supplementary file 9 — Statistical source data and unprocessed western blots. [file 41587_2024_2226_MOESM9_ESM.xls]

## Sheet: Sheet1
Fig. 6b	BCAR-T	BCAR-T+PBMC 1	BCAR-T+PBMC 2	BCAR-T+PBMC 3	BCAR-T+PBMC 4	BCAR-T+PBMC 5	Allo15BCAR-NKT	Allo15BCAR-NKT+PBMC1	Allo15BCAR-NKT+PBMC2	Allo15BCAR-NKT+PBMC3	Allo15BCAR-NKT+PBMC4	Allo15BCAR-NKT+PBMC5
	5.9282	159.628	105.862	291.499	120.301	264.704	3.0193	1.3992	7.5363	3.1223	4.6422	3.1345
	3.0852	158.701	108.829	302.429	174.295	262.108	6.6223	0.4244	6.5426	1.3882	3.5463	1.8536
	5.4219	151.656	110.126	259.25	145.924	236.002	4.8323	0.2842	3.2533	1.2536	0.7566	1.3453
Fig. 6d	Heart BCAR-T	Heart Allo15BCAR-NKT	Liver BCAR-T	Liver Allo15BCAR-NKT	Lung BCAR-T	Lung Allo15BCAR-NKT
	22.56	0.46	12.52	3.25	15.44	2.13
	13.53	1.32	17.54	2.45	22.64	1.31
	24.32	2.44	33.25	2.66	10.23	0.41
	18.56	0.55	31.34	1.23	18.46	0
	15.33	2.63	18.46	3.52	11.44	0.24
Fig. 6f	PBMC1	BCAR-T	Allo15BCAR-NKT		PBMC2	BCAR-T	Allo15BCAR-NKT		PBMC3	BCAR-T	Allo15BCAR-NKT
	5.6242	647.039	107.416		10.3993	1203.2	399.429		20.3992	892.942	295.404
	12.7827	621.083	108.848		2.00134	1130.03	302.499		22.4919	883.582	302.524
	36.2015	660.017	141.789		1.30024	1420.49	295.249		40.3294	793.653	229.423
	10.2134	720.413	257.798		2.1931	1039.1	401.492		12.025	839.604	302.423
Fig. 6h	BCAR-T Day0	BCAR-T Day1	Allo15BCAR-NKT Day 0	Allo15BCAR-NKT Day 1
	0.990525	0.301749	1.02004	0.892298
	0.951166	0.244898	0.943018	0.931747
	1.05831	0.317055	1.03694	0.948654
Fig. 6j
pre-infusion
HLA-I/B2M	5.9821	0.9949
	6.5805	0.955
	7.4452	1.1763
HLA-II	1.41	0.06465
	1.15	0.05936
	1.08	0.0188
ULBP-1	2.491	0.663
	1.768	0.703
	2.248	0.622
Fig. 6k
in vivo
HLA-I/B2M	9.5863	2.3953
	9.5593	2.101
	9.1043	1.1944
	9.0352	2.0111
HLA-II	3.4734	0.1942
	2.6933	0.1042
	2.9445	0.0657
	3.0153	0.0936
ULBP-1	3.4734	0.1942
	2.6933	0.1042
	2.9445	0.0657
	3.0153	0.0936
Fig. 6o			Figure 6o	Anti-phospho-STAT1(Tyr701), human PBMC-derived T cells and CB HSPC-engineered BCAR-NKT cells, with ot without IFN-gamma stimulation
				Cell signaling technology, Phospho-Stat1 (Tyr701) (58D6) Rabbit mAb #9167
			Figure 6o	Anti-STAT1, human PBMC-derived T cells and CB HSPC-engineered BCAR-NKT cells, with ot without IFN-gamma stimulation
				Cell signaling technology, Stat1 (D1K9Y) Rabbit mAb #14994
			Figure 6o	Anti-IRF1, human PBMC-derived T cells and CB HSPC-engineered BCAR-NKT cells, with ot without IFN-gamma stimulation
				Cell signaling technology, IRF-1 (D5E4) XP® Rabbit mAb #8478
			Figure 6o	Anti-SP1, human PBMC-derived T cells and CB HSPC-engineered BCAR-NKT cells, with ot without IFN-gamma stimulation
				Cell signaling technology, SP1 (D4C3) Rabbit mAb #9389
			Figure 6o	Anti-CIITA, human PBMC-derived T cells and CB HSPC-engineered BCAR-NKT cells, with ot without IFN-gamma stimulation
				Invitrogen, CIITA Polyclonal Antibody, PA5-79047
			Figure 6o	Anti-beta actin & anti-GAPDH, human PBMC-derived T cells and CB HSPC-engineered BCAR-NKT cells, with ot without IFN-gamma stimulation
				Cell signaling technology, β-Actin (D6A8) Rabbit mAb #8457, GAPDH(D16H11)XP Rabbit mAb #5174S
Fig. 6p	Allo15BCAR-NKT/FG	Allo15BCAR-NKT/STAT1C
HLA-I	0.6415	0.9673
	0.5982	0.8607
	0.6285	1.1175
	0.4888	0.8566
HLA-II	4.011	5.281
	3.704	4.807
	2.32	5.832
	3.234	5.673
ULBP-1	0.316	1.855
	0.306	1.22
	0.316	1.386
	0.275	1.252
MICA/B	0.826	1.661
	0.746	1.354
	0.881	1.454
	0.733	1.39
