# Supplementary material for: Generation of allogeneic CAR-NKT cells from hematopoietic stem and progenitor cells using a clinically guided culture method
Source: Nat Biotechnol. 2024 May 14;43(3):329–44. doi: 10.1038/s41587-024-02226-y (PMC11919731; doi:10.1038/s41587-024-02226-y)
Supplement: Supplementary file 10 — Statistical source data. [file 41587_2024_2226_MOESM10_ESM.xls]

## Sheet: Sheet1
Supplementary Fig. 18 c
Left (cell yield)	598.65	748.92	1064.46	958.75	734.75
Right (%BCAR+)	71.1	73.5	58.6	63.5	79.5
Supplementary Fig. 18 g
MM-FG		Allo15BCAR-NKT				PBMC15BCAR-NKT
	0:1	0.97247	1.06898	0.97495	0.98361	0.97247	1.06898	0.97495	0.98361
	1:1	0.33158	0.22889	0.31178	0.339	0.43551	0.59016	0.49737	0.36499
	2:1	0.20167	0.339	0.1695	0.13238	0.22765	0.39839	0.339	0.22765
	5:1	0.09156	0.03093	0.1361	0.09032	0.17569	0.24497	0.23013	0.10393
	10:1	0.00371	0.00866	0.00742	0.00124	0.09032	0.04454	0.07795	0.01732
MM-CD1d-FG		Allo15BCAR-NKT				PBMC15BCAR-NKT
	0:1	1.03606	1.01379	0.91729	1.03287	1.03606	1.01379	0.91729	1.03287
	1:1	0.2789	0.19724	0.46872	0.25981	0.60021	0.46129	0.37328	0.33404
	2:1	0.17391	0.24708	0.21845	0.17709	0.27041	0.56522	0.24708	0.17603
	5:1	0.02651	0.0053	0.0053	0.05514	0.17391	0.07847	0.02545	0.02863
	10:1	0.0053	0.00318	0.00106	0.0053	0.00318	0.06999	0.00636	0.04454
MM-CD1d-FG+aGC		Allo15BCAR-NKT				PBMC15BCAR-NKT
	0:1	0.90404	1.06011	0.93357	1.10228	0.90404	1.06011	0.93357	1.10228
	1:1	0.08858	0.00562	0.06467	0.03515	0.19121	0.03374	0.00281	0.00703
	2:1	0.00984	0.00844	0.00844	0.00281	0.01125	0.01125	0.00562	0.00984
	5:1	0	0	0.00984	0.00844	0.00141	0.00562	0.01828	0.00562
	10:1	0.00562	0.00984	0.00562	0.01125	0.00562	0.00141	0.00422	0.00422
KOMM-FG		Allo15BCAR-NKT				PBMC15BCAR-NKT
	0:1	0.99933	1.01142	1.05574	0.93351	0.99933	1.01142	1.05574	0.93351
	1:1	0.75756	0.78442	0.90396	0.75621	0.90665	0.90934	1.01276	0.89187
	2:1	0.74144	0.62324	0.63801	0.75621	0.95769	0.76158	0.92411	0.87844
	5:1	0.62592	0.48892	0.65413	0.75621	0.83815	0.58428	0.92545	0.83546
	10:1	0.4728	0.58428	0.61115	0.50772	0.68637	0.65279	0.77636	0.85024
A375-FG		Allo15BCAR-NKT				PBMC15BCAR-NKT
	0:1	1.02935	0.86962	1.03072	1.07031	1.02935	0.86962	1.03072	1.07031
	1:1	0.57611	0.31945	0.63345	0.49556	1.07304	1.03072	0.86416	0.93379
	2:1	0.48191	0.30307	0.22799	0.25256	0.89147	0.77406	1.04164	0.7727
	5:1	0.19659	0.08601	0.08464	0.03413	0.71263	0.71263	0.87918	0.62253
	10:1	0.00273	0.00819	0.00683	0.03413	0.64846	0.78771	0.72765	0.56246
K562-FG		Allo15BCAR-NKT				PBMC15BCAR-NKT
	0:1	1.01857	0.91456	1.0618	1.00507	1.01857	0.91456	1.0618	1.00507
	1:1	0.47552	0.43904	0.3742	0.57548	0.76461	1.04694	0.85647	0.89564
	2:1	0.15535	0.25127	0.32962	0.33907	0.73354	0.58764	0.62952	0.49443
	5:1	0.23776	0.05809	0.08646	0.03242	0.34448	0.74704	0.61196	0.72003
	10:1	0	0	0.00135	0.00675	0.53631	0.61196	0.34448	0.64168
Supplementary Fig. 18 j		Vehicle					PBMC15BCAR-NKT					Allo15BCAR-NKT
	0	1510000	1620000	2070000	1930000	1460000	1580000	1890000	1920000	1780000	1630000	1910000	2070000	1410000	1450000	1550000
	7	1530000	2810000	2570000	1550000	2500000	2170000	1890000	1960000	2190000	1670000	1570000	1460000	1590000	2230000	1860000
	14	2220000	2220000	2920000	1550000	1690000	1700000	2210000	2010000	2310000	1930000	2750000	2020000	2790000	3420000	3166000
	22	6480000	5190000	5460000	11000000	9340000	1460000	1380000	1340000	1840000	1850000	1770000	1830000	1520000	1600000	2020000
	30	225000000	169000000	105000000	136000000	204000000	8460000	2870000	1990000	2690000	3720000	4730000	2730000	3290000	2270000	2990000
	37						12700000	9920000	2610000	2550000	4960000	2180000	2570000	4040000	2300000	3180000
	43						23400000	1790000	1540000	1810000	1460000	7010000	8440000	2210000	7770000	7210000
	49						89400000	4790000	2100000	2450000	2170000	2230000	3110000	4090000	6700000	9580000
Supplementary Fig. 18 k		Vehicle	PBMC15BCAR-NKT	Allo15BCAR-NKT
	42	1
	47	1
	53	1
	55	1
	58	1
	76		1
	90		0
	90		0
	90		0
	90		0
	90			0
	90			0
	90			0
	90			0
	90			0
